# Supplementary material for: Genistein and Resveratrol: Inhibitors of Kv1.3 Channels in Cancer Cells
Source: Membranes (Basel). 2026 Apr 30;16(5):159. doi: 10.3390/membranes16050159 (PMC13208166; doi:10.3390/membranes16050159)
Supplement: Supplementary file 1 [file membranes-16-00159-s001.zip]

Archive with 1 entries (1 files):
- membranes-4245102-supplementary.pdf
